# Supplementary material for: A High Performance, Cost-Effective, Open-Source Microscope for Scanning Two-Photon Microscopy that Is Modular and Readily Adaptable
Source: PLoS One. 2014 Oct 21;9(10):e110475. doi: 10.1371/journal.pone.0110475 (PMC4204885; doi:10.1371/journal.pone.0110475)
Supplement: Table S1 — A complete parts and price list for TIMAHC. (XLSX) [file pone.0110475.s002.xlsx]

## Sheet: Sheet1
Part Number	Description	QTY	unit price	total price	Vendor
Microscope control, acquistion motorization
H10770PA-40	GaAsP PMT (uncooled)	2	3588	7176	Hamamatsu
C7169	GaAsP PMT power supply, for power and gain control	2	1776	3552	Hamamatsu
E1168-05	GaAsP PMT signal cable (needs to be spliced into main PMT signal output, goes to pre-amp)	2	136	272	Hamamatsu
A9865	Cmounts to connect GaAsP PMTs to detector assembly	2	100	200	Hamamatsu
6210HM40	Model 6210HM40 Galvanometer Scanner (powered by Topward 6303D)	2	475	950	Cambridge Technologies
67321H-1	MicroMax series 673XX dual axis driver	1	695	695	Cambridge Technologies
6010-29-040	Interconnect Cable	2	50	100	Cambridge Technologies
6102105R20	5mm XY Mount	1	245	245	Cambridge Technologies
6M2005S20F025S1	5mm XY Mirror Set	1	295	295	Cambridge Technologies
6303D	0-30V linear power supply for scanning mirrors (plus minus 28V) and pre-amps (plus minus 12V)	2	360	720	Topward from test equity
3185D	0-18V linear power supply: for gain control for understage PMT (only use up to 1.8V no more, can set current limiter)	1	210	210	Topward form test equity
779556-01	NI BNC-2090A (breakout box)	2	435	870	National Instruments
777741-01	NI PCI-6229 OR PCIe 6321 (Pockel Cell board)	1	832	832	National Instruments
777475-01	NI PCI-6110 (main data control and acquistion board for scanning and PMT signal collection)	1	3275	3275	National Instruments
184749-02 (SCH)	NI Cable - Shielded (SCH68-68-EPM (2m)) (for PCI-6229)	1	135	135	National Instruments
184749-02 (SH)	NI Cable - Shielded (SH68-68-EP (2m)) (for PCI-6110)	1	135	135	National Instruments
302RM	Model 302RM driver	1	3295	3295	ConOptics
350-80LA-02	KD*P Series Electro-Optic Modulator	1	3200	3200	ConOptics
350-80LA-02 upgrade	Minimal Piezo-Electric Resonances BK Version	1	785	785	ConOptics
Model 102	Mount and Alignment tool	1	785	785	ConOptics
285ROE	MP-285 Rotary Optical Encoder	1	750	750	Sutter
MP-285 controller	MP-285 Controller for Sutter z slide and NEAT XYR 8080 stage	1	3200	3200	Sutter
MP285-1z	Single z-stage from Sutter, with higher load bearing capacity.	1	3350	3350	Sutter
NEAT cables	Request Sutter to supply custom cables to control the XYR 8080 stage	2			Sutter
USB to serial converter	user's choice: for Sutter to computer interface and Chameleon to computer interface	2	20	40	user's choice
CO-O040367	PMT pre-amp made by Sigmann Electronic but distributed by Sutter	2	570	1140	Sutter
1122019P	XYR8080 crossed roller stage	1	4536	4536	Dover/Danaher
Superlogics 4U computer	user's choice: 64bit Win7, ~3.5 Hz quad core, 16GB RAM, 500W PS, 2TB HD, appropriate expansion slots for NI cards	1	1250	1250	Superlogics
24" computer monitors	user's choice	2	175	350	user's choice
CP550VA	UPS for computer and other	1	90	90	Cyper power
MATLAB 2013b	MATLAB (no tool boxes) if using ScanImage control software	1	500	500	Mathworks
Solidworks (academic)	3D CAD software for viewing and measuring the models, as well as adjusting and designing new platforms (PC only)	1	150	150	Solidworks
Solidworks eDrawings	Free Solidwords software for viewing and measuring the models (PC or Mac).	1	0	0	Solidworks
Custom Parts
scanning mirror platform	see solidworks drawing in scanning sub-assembly	1	50	50	machine shop
LCP01_modified (scanning mirror plate)	see solidworks drawing in scanning sub-assembly	1	50	50	machine shop
sample stage top	see solidworks drawing in stage sub-assembly	1	250	250	machine shop
sample stage bottom	see solidworks drawing in stage sub-assembly	1	350	350	machine shop
slice bath	see solidworks drawing in stage sub-assembly	2	100	200	machine shop or 3D printer
Opto-mechnical parts
AC254-030-B	f = 30mm 1" diameter doublet achromat AR: 600-1050 nm lens	2	83	166	Thor Labs
AC254-060-B	f = 60mm 1" diameter doublet achromat AR: 600-1050 nm lens	1	83	83	Thor Labs
AC254-150-B	f = 150mm 1" diameter doublet achromat AR: 600-1050 nm lens	1	83	83	Thor Labs
AC508-200-B	f = 200mm 2" diameter doublet achromat AR: 600-1050 nm lens	1	125	125	Thor Labs
ACL2520-B	f = 20mm 1" diameter aspheric lens visible light coated lens	1	26.88	26.88	Thor Labs
AE8E25E	Adapter with Internal 8-32 Threads and External 1/4"-20 Threads	4	4.1	16.4	Thor Labs
AP4M3M	Adapter with External M4 Threads and External M3 Threads	5	1.9	9.5	Thor Labs
AP8E25E	Adapter with External 8-32 Threads and External 1/4"-20 Threads	4	1.9	7.6	Thor Labs
B1C	Blank Cover Plate with Rubber O-Ring for C4W/C6W cube	2	18	36	Thor Labs
B3C	Fixed Cage Cube Platform for C4W/C6W cube	4	23.2	92.8	Thor Labs
B5C	Ø1" Cage Cube Optic Mount For B3C	2	30.5	61	Thor Labs
BB1-E03	Ø1" Broadband Dielectric Mirror, 750-1100 nm	6	75.1	450.6	Thor Labs
BE1	Ø1.25" Studded Pedestal Base Adapter, 1/4"-20 Thread	2	9.1	18.2	Thor Labs
C1505	Ø1.5" Mounting Post Bracket for manipulator	1	94.5	94.5	Thor Labs
C1506	Ø1.5" Adjustable Height Platform for manipulator	2	93.45	186.9	Thor Labs
C330TME-B	f = 3.1 mm, NA = 0.68, Mounted Geltech Aspheric Lens, AR: 600-1050 nm	1	87	87	Thor Labs
C4W	30 mm Cage System Cube, 4-Way	1	57.9	57.9	Thor Labs
C6W	30 mm Cage System Cube with Ø6 mm Clearance Holes (sliding cube)	2	61.2	122.4	Thor Labs
CF175	Large Clamping Fork, 1.75" Counterbored Slot, Universal	2	9.9	19.8	Thor Labs
CM1-BS014	30 mm Cage Cube-Mounted Non-Polarizing Beamsplitter, 700 - 1100 nm	2	278	556	Thor Labs
CP02	SM1-Threaded 30 mm Cage Plate, 0.35" Thick, 2 Retaining Rings	14	16	224	Thor Labs
CP02T	SM1-Threaded 30 mm Cage Plate, 0.5" Thick, 2 Retaining Rings	2	21	42	Thor Labs
CP4S	SM1-Threaded 30 mm Cage Plate, 4 mm Thick	2	17.65	35.3	Thor Labs
CP90F	30 mm Removable Cage Plate, Front and Back Plate, Internal SM1 Threading	1	48	48	Thor Labs
CPTR10	Cage Plate to Ø1/2" Post Adapter, 10 mm Spacing	2	31.5	63	Thor Labs
ER025	Cage Assembly Rod, 1/4" Long, Ø6 mm	6	5.05	30.3	Thor Labs
ER05	Cage Assembly Rod, 1/2" Long, Ø6 mm	2	5.2	10.4	Thor Labs
ER12	Cage Assembly Rod, 12" Long, Ø6 mm	4	17	68	Thor Labs
ER2	Cage Assembly Rod, 2" Long, Ø6 mm	4	6.1	24.4	Thor Labs
ER3	Cage Assembly Rod, 3" Long, Ø6 mm	7	6.8	47.6	Thor Labs
ER4	Cage Assembly Rod, 4" Long, Ø6 mm	6	7.5	45	Thor Labs
ER6	Cage Assembly Rod, 6" Long, Ø6 mm	6	8.8	52.8	Thor Labs
ER8	Cage Assembly Rod, 8" Long, Ø6 mm	6	11.5	69	Thor Labs
FFM1	Cage-Compatible Dichroic Filter Mount	2	56.1	112.2	Thor Labs
FMP1	Fixed Ø1" Optical Mount	2	15.44	30.88	Thor Labs
KCB1	Right Angle Kinematic Mirror Mount, 30 mm Cage System, SM1	2	144	288	Thor Labs
KM100	Kinematic Mount for Ø1" Optics	1	39.9	39.9	Thor Labs
LA1708-A	N-BK7 Plano-Convex Lens, Ø1", f = 200.0 mm, ARC: 350-700 nm	1	28.46	28.46	Thor Labs
LA1805-A	N-BK7 Plano-Convex Lens, Ø1", f = 30.0 mm, ARC: 350-700 nm	2	31.39	62.78	Thor Labs
LB1	Beam Block (Active Area: 0.7" X 1.4"), Includes TR3 Post	3	48.5	145.5	Thor Labs
LCP01	60 mm Threaded Cage Plate, 0.5" Thick, 2 retaining rings	2	36	72	Thor Labs
LCP01_modified	see custom parts. This LCP01 gets machined to accept the scanning mirror mount	1	36	36	Thor Labs
LCP01T	60 mm Threaded Cage Plate, 0.9" Thick, 2 retaining rings	1	35.5	35.5	Thor Labs
LMR1	Lens Mount for Ø1" Optics, One Retaining Ring Included, 8-32 Tap	2	15.23	30.46	Thor Labs
LSM04-BB	3X OCT Scan Lens, EFL=54 mm, Design Wavelengths: 850 & 1050 nm	1	969	969	Thor Labs
MB8	Aluminum Breadboard, 8" x 8" x 1/2", 1/4"-20 Taps	1	75	75	Thor Labs
ME1-P01	Ø1" Protected Silver Mirror, 3.2 mm Thick	1	24.7	24.7	Thor Labs
P2	Ø1.5" Mounting Post, Length=2", 1/4"-20 Taps	3	26	78	Thor Labs
PF175	Clamping Fork for Ø1.5" Pedestal Post or Post Pedestal Base Adapter	11	17.47	192.17	Thor Labs
PH1.5	Post Holder with Spring-Loaded Hex-Locking Thumbscrew, L = 1.50"	2	7.22	14.44	Thor Labs
PH2	Post Holder with Spring-Loaded Hex-Locking Thumbscrew, L = 2.00"	6	7.7	46.2	Thor Labs
PH3	Post Holder with Spring-Loaded Hex-Locking Thumbscrew, L = 3.00"	6	8.27	49.62	Thor Labs
PH4	Post Holder with Spring-Loaded Hex-Locking Thumbscrew, L = 4.00"	5	9.17	45.85	Thor Labs
PM3	Small Adjustable Clamping Arm, 6-32 Threaded Post	1	18	18	Thor Labs
PT1	1" Translation Stage with Standard Micrometer, 1/4"-20 Taps	1	264	264	Thor Labs
R2	Slip-On Post Collar for Ø1/2" Posts	4	3.83	15.32	Thor Labs
RA180	Post End Clamp, 1/4"-20 Stud and Fixed 90° Clamp	5	10	50	Thor Labs
RA90	Right-Angle Post Clamp, Fixed 90° Adapter	15	9.48	142.2	Thor Labs
RS2	Ø1" Pillar Post Extension, Length=2"	7	21.5	150.5	Thor Labs
RS4	Ø1" Pillar Post Extension, Length=4"	4	26	104	Thor Labs
RS6	Ø1" Pillar Post Extension, Length=6"	4	29.5	118	Thor Labs
RSH2	Ø1" Post Holder with Flexure Mechanism, L = 2"	3	30	90	Thor Labs
RSH3	Ø1" Post Holder with Flexure Mechanism, L = 3"	4	34	136	Thor Labs
RSH4	Ø1" Post Holder with Flexure Mechanism, L = 4"	4	44	176	Thor Labs
S1TM09	SM1 to M9 x 0.5 Lens Cell Adapter	1	22	22	Thor Labs
SM1A12	Adapter with External SM1 Threads and Internal M25 x 0.75 Threads	1	19.75	19.75	Thor Labs
SM1A3	Adapter with External SM1 Threads and Internal RMS Threads	1	16.75	16.75	Thor Labs
SM1A9	Adapter with External C-Mount Threads and Internal SM1 Threads	3	18.75	56.25	Thor Labs
SM1CP2	Externally SM1-Threaded End Cap	2	17	34	Thor Labs
SM1D12SS	SM1-Threaded Stainless Steel Lever-Actuated Iris Diaphragm (Ø0.9 - Ø12 mm)	2	56.7	113.4	Thor Labs
SM1L05	SM1 Lens Tube, 0.5" Thread Depth, One Retaining Ring Included	4	12.5	50	Thor Labs
SM1T2	SM1 (1.035"-40) Coupler, External Threads, 0.5" Long	7	19.5	136.5	Thor Labs
SM1Z	Z-Axis Translation Mount, One Retaining Ring Included	1	180.34	180.34	Thor Labs
SM2A6	Adapter with External SM2 Threads and Internal SM1 Threads	1	24	24	Thor Labs
SPT1	Coarse ±1 mm XY Slip Plate Positioner, 30 mm Cage Compatible	2	60.18	120.36	Thor Labs
TR1	Ø1/2" x 1" Stainless Steel Optical Post, 8-32 Stud, 1/4"-20 Tapped Hole	2	4.74	9.48	Thor Labs
TR1.5	Ø1/2" x 1.5" Stainless Steel Optical Post, 8-32 Stud, 1/4"-20 Tapped Hole	3	4.97	14.91	Thor Labs
TR2	Ø1/2" x 2" Stainless Steel Optical Post, 8-32 Stud, 1/4"-20 Tapped Hole	12	5.19	62.28	Thor Labs
TR20_M	Ø12.7 mm x 20 mm Stainless Steel Optical Post, M4 Stud, M6-Tapped Hole	3	4.74	14.22	Thor Labs
TR3	Ø1/2" x 3" Stainless Steel Optical Post, 8-32 Stud, 1/4"-20 Tapped Hole	8	5.42	43.36	Thor Labs
TR4	Ø1/2" x 4" Stainless Steel Optical Post, 8-32 Stud, 1/4"-20 Tapped Hole	8	5.87	46.96	Thor Labs
TR50_M	Ø12.7 mm x 50 mm Stainless Steel Optical Post, M4 Stud, M6-Tapped Hole	2	5.19	10.38	Thor Labs
TR6	Ø1/2" x 6" Stainless Steel Optical Post, 8-32 Stud, 1/4"-20 Tapped Hole	3	6.77	20.31	Thor Labs
TR75_M	Ø12.7 mm x 75 mm Stainless Steel Optical Post, M4 Stud, M6-Tapped Hole	1	5.42	5.42	Thor Labs
TR8	Ø1/2" x 8" Stainless Steel Optical Post, 8-32 Stud, 1/4"-20 Tapped Hole	1	8.12	8.12	Thor Labs
XT95-1000	95 mm Construction Rail, L = 1000 mm	1	210	210	Thor Labs
XT95P11	Drop-On Rail Carriage for 95 mm Rails, 1/4"-20 Tapped Holes	4	77.7	310.8	Thor Labs
XT95P12	Rail Plate for 95 mm Rails, 1/4"-20 Tapped Holes	3	43.05	129.15	Thor Labs
XT95P3	Base Plate for 95 mm Rails	1	48	48	Thor Labs
Powered Hardware
M940L3	near infrared 940 nm high power mounted LED	1	205	205	Thor Labs
LEDD1B	LED driver	1	279	279	Thor Labs
TPS001	15V power supply for LED t-cube	1	25	25	Thor Labs
SH05	imaging shutter	1	433	433	Thor Labs
SC10	shutter controller	1	688	688	Thor Labs
PMM02	near infrared sensitive PMT (under-stage for transmitted image)	1	2400	2400	Thor Labs
CA2848	SMA to BNC cable	1	15	15	Thor Labs
SP610	6 p6-Outlet, Surge-Protected Power Striplug power bars surge protected	5	29.9	149.5	Thor Labs
Additional Optics
#441452990	Zeiss Objective: W 40X 1.0NA 2.5mm WD	1	4308	4308	Zeiss
695dcxxr	Primary dichroic mirror with extra extended reflection (custom size 42 mm long x 32 mm wide x 2 mm thick)	1	300	300	Chroma
T560LPXR	secondary dichroic (custom size 42 mm long x 32 mm wide x 2 mm thick)	1	400	400	Chroma
ET525/50m-2P	for Flou-4 and a varitey of others (1" circular)	1	475	475	Chroma
ET605/70m-2P	for Rhod-2 and Sr101 (1" circular)	1	475	475	Chroma
Hardware Kits
HW-KIT4	1/4"-20 set screw kit	1	106	106	Thor Labs
HW-KIT2	1/4"-20 cap screw kit	1	95	95	Thor Labs
HW-KIT1	8-32 cap screw kit	1	53	53	Thor Labs
HW-KIT3	8-32 set screw kit	1	106	106	Thor Labs
HW-KIT5/M	M3 cap scew kit	1	92	92	Thor Labs
HW-KIT1/M	M4 cap screw kit	1	53	53	Thor Labs
HW-KIT3/M	M4 set screw kit	1	106	106	Thor Labs
HW-KIT4/M	M6 set screw kit	1	106	106	Thor Labs
HW-KIT2/M	M6 cap screw kit	1	95	95	Thor Labs
HK2A98	allen keys imperial	1	75	75	Thor Labs
HK2B88	allen keys metric	1	75	75	Thor Labs
Accessories
CPA1	30 mm Cage System Alignment Plate with Ø1 mm Hole	1	12.24	12.24	Thor Labs
LCPA1	60 mm Cage Alignment Plate	2	17	34	Thor Labs
LMR1AP	Alignment Plate for LMR1 Mount and SM1 Lens Tubes	2	23.1	46.2	Thor Labs
SM1A7	SM1 Alignment Disk with Graduations (no through hole)	1	24	24	Thor Labs
VRC5	IR Detector Card, 700 - 1400 nm	1	119	119	Thor Labs
LG9	Laser Safety Glasses, Amber Lenses, 25% Visible Light Transmission	2	190.7	381.4	Thor Labs
PM100USB	USB Power and Energy Meter Interface for C-Type Sensors	1	398	398	Thor Labs
S121C	Photodiode Power Sensor, Si, 400 - 1100 nm (50 nW to 500 mW)	1	310	310	Thor Labs
BK5	5' x 9' Blackout Fabric to create light tight environment around microscope	2	46	92	Thor Labs
8968K21 3ft	zinc galvanized 90 degree steel girders (to make light tight environment 48" x 30" x 30")	7	3.85	26.95	McMaster Carr
8968K21 6ft	zinc galvanized 90 degree steel girders (to make light tight environment 48" x 30" x 30")	4	6.76	27.04	McMaster Carr
convallaria	thin uniform fluorescence sample for microscop testing	1			Commercial Microscope Rep
F-8803	100 nm Fluorsphere beads (505/515) for assessing the point spread function (1µL into 25mL of 2% agar)	1	307	307	Life Technologies
7613K81	multimeter	1	39.97	39.97	McMaster Carr
6584K1	digital oscilloscope	1	479.81	479.81	McMaster Carr
23175A92	digital calipers	1	123.5	123.5	McMaster Carr
SC1L24 and SM1LXX	plastic and machined tubes to cover beam path along table and on microscope as needed	?			Thor Labs
Parts for wiring and mounting the Detector sub-assembly, Scanning Mirrors, PMTs and pre-amps
7728A1	soldering iron	1	78.88	78.88	McMaster Carr
7659A68	solder with flux	1	33.3	33.3	McMaster Carr
5007A12	soldering helping hands	1	19.64	19.64	McMaster Carr
8054T13	22 gauge hookup to wire PMTs and scanning V command, 25ft rolls (red, black, white, green, blue)	5	3.43	17.15	McMaster Carr
8054T15	18 gauge hookup to wire pre-amps, 25ft rolls (red, black, blue)	3	5.3	15.9	McMaster Carr
8054T16	16 gauge hookup to wire scanning board power, 25ft rolls (red and black)	2	7.35	14.7	McMaster Carr
J10140-ND	black banana plug pkg of 50	1	149.65	149.65	Digikey
ATS1359-ND	heat sink for Cambridge 673XX driver board	1	82.96	82.96	Digikey
RA90	to mount heat sinked 673XX driver board to main optical rial	1	accounted for above		Thor Labs
TR4	to mount heat sinked 673XX driver board to main optical ria	1	accounted for above		Thor Labs
TR2	to mount heat sinked 673XX driver board to main optical rial	1	accounted for above		Thor Labs
XT95N4	Drop-In T-Nut for 95 mm Rails, M4 Tapped Hole, Qty: 10 (to mount heat sinked 673XX board to main optical rial)	1	22	22	Thor Labs
CP02	to aid mounting and aligning the detector sub-assembly	1	accounted for above		Thor Labs
ER6	to aid mounting and aligning the detector sub-assembly	2	accounted for above		Thor Labs
39-435	calibrated 2.25" circular bubble level (to aid mounting and aligning the detector sub-assembly)	1	95	95	Edmund Optics
LCP02	30 mm to 60 mm Cage Plate Adapter (to aid mounting and aligning the detector sub-assembly)	1	38	38	Thor Labs
			total	66493.5
