# Supplementary material for: A High Performance, Cost-Effective, Open-Source Microscope for Scanning Two-Photon Microscopy that Is Modular and Readily Adaptable
Source: PLoS One. 2014 Oct 21;9(10):e110475. doi: 10.1371/journal.pone.0110475 (PMC4204885; doi:10.1371/journal.pone.0110475)
Supplement: Model S1 — A 3D CAD model of the complete microscope is provided, including separate models for each of the sub-assemblies that comprise the full assembly. The exact position and orientation of every part within the build can be visualized. Models are viewed in SolidWorks eDrawings (a freely available software for online download) or SolidWorks proper. (ZIP) [file pone.0110475.s004.zip]

Archive with 59 entries (40 files):
- Model S1_TIMAHC/
- Model S1_TIMAHC/.DS_Store
- __MACOSX/
- __MACOSX/Model S1_TIMAHC/
- __MACOSX/Model S1_TIMAHC/._.DS_Store
- Model S1_TIMAHC/Condenser Subassembly/
- Model S1_TIMAHC/Condenser Subassembly/.DS_Store
- __MACOSX/Model S1_TIMAHC/Condenser Subassembly/
- __MACOSX/Model S1_TIMAHC/Condenser Subassembly/._.DS_Store
- Model S1_TIMAHC/Condenser Subassembly/condenser bill of materials.txt
- Model S1_TIMAHC/Condenser Subassembly/Condenser Subassembly.easm
- Model S1_TIMAHC/Detector Subassembly/
- Model S1_TIMAHC/Detector Subassembly/.DS_Store
- __MACOSX/Model S1_TIMAHC/Detector Subassembly/
- __MACOSX/Model S1_TIMAHC/Detector Subassembly/._.DS_Store
- Model S1_TIMAHC/Detector Subassembly/detector bill of materials.txt
- Model S1_TIMAHC/Detector Subassembly/detector with z slide and mount subassembly.easm
- Model S1_TIMAHC/Kinematic Subassembly/
- Model S1_TIMAHC/Kinematic Subassembly/.DS_Store
- __MACOSX/Model S1_TIMAHC/Kinematic Subassembly/
- __MACOSX/Model S1_TIMAHC/Kinematic Subassembly/._.DS_Store
- Model S1_TIMAHC/Kinematic Subassembly/lower kinematic bill of materials.txt
- Model S1_TIMAHC/Kinematic Subassembly/lower kinematic subassembly.easm
- Model S1_TIMAHC/Kinematic Subassembly/upper kinematic bill of materials.txt
- Model S1_TIMAHC/Kinematic Subassembly/upper kinematic subassembly.easm
- Model S1_TIMAHC/Microscope Assembly/
- Model S1_TIMAHC/Microscope Assembly/.DS_Store
- __MACOSX/Model S1_TIMAHC/Microscope Assembly/
- __MACOSX/Model S1_TIMAHC/Microscope Assembly/._.DS_Store
- Model S1_TIMAHC/Microscope Assembly/TIMAHC in vitro_Final.easm
- Model S1_TIMAHC/Scanning Subassembly/
- Model S1_TIMAHC/Scanning Subassembly/.DS_Store
- __MACOSX/Model S1_TIMAHC/Scanning Subassembly/
- __MACOSX/Model S1_TIMAHC/Scanning Subassembly/._.DS_Store
- Model S1_TIMAHC/Scanning Subassembly/LCPO1_modified.SLDPRT
- Model S1_TIMAHC/Scanning Subassembly/scanning bill of materials.txt
- Model S1_TIMAHC/Scanning Subassembly/scanning mirror platform.SLDPRT
- Model S1_TIMAHC/Scanning Subassembly/Scanning Subassembly.easm
- Model S1_TIMAHC/Stage Subassembly/
- Model S1_TIMAHC/Stage Subassembly/.DS_Store
- __MACOSX/Model S1_TIMAHC/Stage Subassembly/
- __MACOSX/Model S1_TIMAHC/Stage Subassembly/._.DS_Store
- Model S1_TIMAHC/Stage Subassembly/stage bill of materials.txt
- Model S1_TIMAHC/Stage Subassembly/stage bottom.SLDPRT
- Model S1_TIMAHC/Stage Subassembly/stage subassembly.easm
- Model S1_TIMAHC/Stage Subassembly/stage top.SLDPRT
- Model S1_TIMAHC/Stage Subassembly/tissue bath.SLDPRT
- Model S1_TIMAHC/Table Optics Subassembly/
- Model S1_TIMAHC/Table Optics Subassembly/.DS_Store
- __MACOSX/Model S1_TIMAHC/Table Optics Subassembly/
- __MACOSX/Model S1_TIMAHC/Table Optics Subassembly/._.DS_Store
- Model S1_TIMAHC/Table Optics Subassembly/bill of materials.txt
- Model S1_TIMAHC/Table Optics Subassembly/table optics subassembly.easm
- Model S1_TIMAHC/XY stage subassembly/
- Model S1_TIMAHC/XY stage subassembly/.DS_Store
- __MACOSX/Model S1_TIMAHC/XY stage subassembly/
- __MACOSX/Model S1_TIMAHC/XY stage subassembly/._.DS_Store
- Model S1_TIMAHC/XY stage subassembly/xy stage bill of materials.txt
- Model S1_TIMAHC/XY stage subassembly/xy stage subassembly.easm
