# Supplementary material for: A High Performance, Cost-Effective, Open-Source Microscope for Scanning Two-Photon Microscopy that Is Modular and Readily Adaptable
Source: PLoS One. 2014 Oct 21;9(10):e110475. doi: 10.1371/journal.pone.0110475 (PMC4204885; doi:10.1371/journal.pone.0110475)
Supplement: Model S1 — A 3D CAD model of the complete microscope is provided, including separate models for each of the sub-assemblies that comprise the full assembly. The exact position and orientation of every part within the build can be visualized. Models are viewed in SolidWorks eDrawings (a freely available software for online download) or SolidWorks proper. (ZIP) [file pone.0110475.s004.zip › Model S1_TIMAHC/Detector Subassembly/detector bill of materials.txt]

ITEM NO.	PART NUMBER	QTY.
1	XT95P11-Solidworks	1
2	TR2-Solidworks	2
3	R2-Solidworks	4
4	RA90-Solidworks	12
5	TR6-Solidworks	2
6	RA180-Solidworks	2
7	TR3-Solidworks	2
8	C4W-Solidworks	1
9	B3C-Solidworks	2
10	FFM1-Solidworks	2
11	ER025-Solidworks	6
12	C6W-Solidworks	1
13	SM1CP2-Solidworks	2
14	ER05-Solidworks	2
15	CP4S-Solidworks	2
16	SM1L05-Solidworks	2
17	LA1708-A-Solidworks	1
18	695dcxxr_primary dichroic	1
19	T560LPXR_secondary dichroic	1
20	ET605 70m 2P_red emitter	1
21	LA1805-A-Solidworks	2
22	ET525 50m 2P_green emitter	1
23	SM1T2-Solidworks	2
24	SM1A9-Solidworks	2
25	PMT Cmount	2
26	GaAsP PMT H10770PA-40	2
27	B1C-Solidworks	2
28	SM1A3-Solidworks	1
29	Zeiss 40X NA1 Objective	1
30	AP8E25E-Solidworks	2
31	TR1-Solidworks	2
32	TR4-Solidworks	1
33	z slide	1
34	AP4M3M-Solidworks	5
35	TR50_M-Solidworks	2
36	TR20_M-Solidworks	3
37	TR75_M-Solidworks	1
