# Supplementary material for: A High Performance, Cost-Effective, Open-Source Microscope for Scanning Two-Photon Microscopy that Is Modular and Readily Adaptable
Source: PLoS One. 2014 Oct 21;9(10):e110475. doi: 10.1371/journal.pone.0110475 (PMC4204885; doi:10.1371/journal.pone.0110475)
Supplement: Model S1 — A 3D CAD model of the complete microscope is provided, including separate models for each of the sub-assemblies that comprise the full assembly. The exact position and orientation of every part within the build can be visualized. Models are viewed in SolidWorks eDrawings (a freely available software for online download) or SolidWorks proper. (ZIP) [file pone.0110475.s004.zip › Model S1_TIMAHC/Table Optics Subassembly/bill of materials.txt]

ITEM NO.	PART NUMBER	QTY.
1	AE8E25E-Solidworks	4
2	MB30-Solidworks	1
3	PT1-Solidworks	1
4	L490-Solidworks	1
5	Pockels Cell 350-80-LA BK option	1
6	PH3-Solidworks	6
7	KM100-Solidworks	1
8	CF175-Solidworks	2
9	BE1-Solidworks	2
10	PH1.5-Solidworks	2
11	SH05-Solidworks	1
12	TR1.5-Solidworks	3
13	BB1-E03-Solidworks_b	2
14	CM1-BS014-Solidworks_b	1
15	FMP1-Solidworks_b	1
16	AC254-030-B-Solidworks_b	1
17	AC254-060-B-Solidworks_b	1
18	SM1L05-Solidworks_b	1
19	LMR1-Solidworks_b	2
20	TR3-Solidworks_b	4
21	LB1-Solidworks_post removed	3
22	TR2-Solidworks_b	1
23	PH4-Solidworks	1
24	TR4-Solidworks	2
25	RA180-Solidworks	1
