# Supplementary material for: A High Performance, Cost-Effective, Open-Source Microscope for Scanning Two-Photon Microscopy that Is Modular and Readily Adaptable
Source: PLoS One. 2014 Oct 21;9(10):e110475. doi: 10.1371/journal.pone.0110475 (PMC4204885; doi:10.1371/journal.pone.0110475)
Supplement: Model S2 — Four alternative builds or modifications to TIMAHC are provided as 3D CAD models. These include 1) a simplified model for only in vivo applications, 2) a model in which TIMAHC can accept two beams, such as for imaging and visible line stimulation experiments, 3) an alternate detector assembly with a rapid shutter to protect the PMTs during visible light photo-activation and 4) a microscope build call IMEPS that is not used for fluorescence imaging, but instead for Infrared Microscopy combined with Electrophysiology and Photo-Stimulation. Each alternative build contains the complete model, as well as separate models for each subassembly contained within the full build. Models are viewed in SolidWorks eDrawings (a freely available software for online download) or SolidWorks proper. (ZIP) [file pone.0110475.s005.zip]

Archive with 103 entries (68 files):
- Model S2_TIMAHC alt builds/
- Model S2_TIMAHC alt builds/.DS_Store
- __MACOSX/
- __MACOSX/Model S2_TIMAHC alt builds/
- __MACOSX/Model S2_TIMAHC alt builds/._.DS_Store
- Model S2_TIMAHC alt builds/IMEPS/
- Model S2_TIMAHC alt builds/IMEPS/.DS_Store
- __MACOSX/Model S2_TIMAHC alt builds/IMEPS/
- __MACOSX/Model S2_TIMAHC alt builds/IMEPS/._.DS_Store
- Model S2_TIMAHC alt builds/IMEPS/Detector Subassembly/
- Model S2_TIMAHC alt builds/IMEPS/Detector Subassembly/.DS_Store
- __MACOSX/Model S2_TIMAHC alt builds/IMEPS/Detector Subassembly/
- __MACOSX/Model S2_TIMAHC alt builds/IMEPS/Detector Subassembly/._.DS_Store
- Model S2_TIMAHC alt builds/IMEPS/Detector Subassembly/detector bill of materials.txt
- Model S2_TIMAHC alt builds/IMEPS/Detector Subassembly/detector with z slide and mount subassembly.easm
- Model S2_TIMAHC alt builds/IMEPS/Kinematic Subassembly/
- Model S2_TIMAHC alt builds/IMEPS/Kinematic Subassembly/.DS_Store
- __MACOSX/Model S2_TIMAHC alt builds/IMEPS/Kinematic Subassembly/
- __MACOSX/Model S2_TIMAHC alt builds/IMEPS/Kinematic Subassembly/._.DS_Store
- Model S2_TIMAHC alt builds/IMEPS/Kinematic Subassembly/lower kinematic bill of materials.txt
- Model S2_TIMAHC alt builds/IMEPS/Kinematic Subassembly/lower kinematic subassembly.easm
- Model S2_TIMAHC alt builds/IMEPS/Kinematic Subassembly/upper kinematic bill of materials.txt
- Model S2_TIMAHC alt builds/IMEPS/Kinematic Subassembly/upper kinematic subassembly.easm
- Model S2_TIMAHC alt builds/IMEPS/Microscope Assembly/
- Model S2_TIMAHC alt builds/IMEPS/Microscope Assembly/.DS_Store
- __MACOSX/Model S2_TIMAHC alt builds/IMEPS/Microscope Assembly/
- __MACOSX/Model S2_TIMAHC alt builds/IMEPS/Microscope Assembly/._.DS_Store
- Model S2_TIMAHC alt builds/IMEPS/Microscope Assembly/IMEPS Bill of Materials.txt
- Model S2_TIMAHC alt builds/IMEPS/Microscope Assembly/IMEPS_Final.easm
- Model S2_TIMAHC alt builds/IMEPS/Table Optics Subassembly/
- Model S2_TIMAHC alt builds/IMEPS/Table Optics Subassembly/.DS_Store
- __MACOSX/Model S2_TIMAHC alt builds/IMEPS/Table Optics Subassembly/
- __MACOSX/Model S2_TIMAHC alt builds/IMEPS/Table Optics Subassembly/._.DS_Store
- Model S2_TIMAHC alt builds/IMEPS/Table Optics Subassembly/table optics bill of materials.txt
- Model S2_TIMAHC alt builds/IMEPS/Table Optics Subassembly/table optics subassembly.easm
- Model S2_TIMAHC alt builds/IMEPS/XY stage subassembly/
- Model S2_TIMAHC alt builds/IMEPS/XY stage subassembly/.DS_Store
- __MACOSX/Model S2_TIMAHC alt builds/IMEPS/XY stage subassembly/
- __MACOSX/Model S2_TIMAHC alt builds/IMEPS/XY stage subassembly/._.DS_Store
- Model S2_TIMAHC alt builds/IMEPS/XY stage subassembly/xy stage bill of materials.txt
- Model S2_TIMAHC alt builds/IMEPS/XY stage subassembly/xy stage subassembly.easm
- Model S2_TIMAHC alt builds/Shutter in detector subassembly/
- Model S2_TIMAHC alt builds/Shutter in detector subassembly/.DS_Store
- __MACOSX/Model S2_TIMAHC alt builds/Shutter in detector subassembly/
- __MACOSX/Model S2_TIMAHC alt builds/Shutter in detector subassembly/._.DS_Store
- Model S2_TIMAHC alt builds/Shutter in detector subassembly/dectector subassembly with shutter.easm
- Model S2_TIMAHC alt builds/TIMAHC 2 beams/
- Model S2_TIMAHC alt builds/TIMAHC 2 beams/.DS_Store
- __MACOSX/Model S2_TIMAHC alt builds/TIMAHC 2 beams/
- __MACOSX/Model S2_TIMAHC alt builds/TIMAHC 2 beams/._.DS_Store
- Model S2_TIMAHC alt builds/TIMAHC 2 beams/Kinematic Subassembly/
- Model S2_TIMAHC alt builds/TIMAHC 2 beams/Kinematic Subassembly/.DS_Store
- __MACOSX/Model S2_TIMAHC alt builds/TIMAHC 2 beams/Kinematic Subassembly/
- __MACOSX/Model S2_TIMAHC alt builds/TIMAHC 2 beams/Kinematic Subassembly/._.DS_Store
- Model S2_TIMAHC alt builds/TIMAHC 2 beams/Kinematic Subassembly/lower kinematic bill of materials.txt
- Model S2_TIMAHC alt builds/TIMAHC 2 beams/Kinematic Subassembly/lower kinematic subassembly.easm
- Model S2_TIMAHC alt builds/TIMAHC 2 beams/Kinematic Subassembly/upper kinematic bill of materials.txt
- Model S2_TIMAHC alt builds/TIMAHC 2 beams/Kinematic Subassembly/upper kinematic subassembly.easm
- Model S2_TIMAHC alt builds/TIMAHC 2 beams/Microscope Assembly/
- Model S2_TIMAHC alt builds/TIMAHC 2 beams/Microscope Assembly/.DS_Store
- __MACOSX/Model S2_TIMAHC alt builds/TIMAHC 2 beams/Microscope Assembly/
- __MACOSX/Model S2_TIMAHC alt builds/TIMAHC 2 beams/Microscope Assembly/._.DS_Store
- Model S2_TIMAHC alt builds/TIMAHC 2 beams/Microscope Assembly/bill of materials.txt
- Model S2_TIMAHC alt builds/TIMAHC 2 beams/Microscope Assembly/TIMAHC in vitro 2 beams.easm
- Model S2_TIMAHC alt builds/TIMAHC 2 beams/Table Optics Subassembly/
- Model S2_TIMAHC alt builds/TIMAHC 2 beams/Table Optics Subassembly/.DS_Store
- __MACOSX/Model S2_TIMAHC alt builds/TIMAHC 2 beams/Table Optics Subassembly/
- __MACOSX/Model S2_TIMAHC alt builds/TIMAHC 2 beams/Table Optics Subassembly/._.DS_Store
- Model S2_TIMAHC alt builds/TIMAHC 2 beams/Table Optics Subassembly/bill of materials.txt
- Model S2_TIMAHC alt builds/TIMAHC 2 beams/Table Optics Subassembly/table optics subassembly.easm
- Model S2_TIMAHC alt builds/TIMAHC 2 beams/XY stage subassembly/
- Model S2_TIMAHC alt builds/TIMAHC 2 beams/XY stage subassembly/.DS_Store
- __MACOSX/Model S2_TIMAHC alt builds/TIMAHC 2 beams/XY stage subassembly/
- __MACOSX/Model S2_TIMAHC alt builds/TIMAHC 2 beams/XY stage subassembly/._.DS_Store
- Model S2_TIMAHC alt builds/TIMAHC 2 beams/XY stage subassembly/xy stage bill of materials.txt
- Model S2_TIMAHC alt builds/TIMAHC 2 beams/XY stage subassembly/xy stage subassembly.easm
- Model S2_TIMAHC alt builds/TIMAHC in vivo/
- Model S2_TIMAHC alt builds/TIMAHC in vivo/.DS_Store
- __MACOSX/Model S2_TIMAHC alt builds/TIMAHC in vivo/
- __MACOSX/Model S2_TIMAHC alt builds/TIMAHC in vivo/._.DS_Store
- Model S2_TIMAHC alt builds/TIMAHC in vivo/Microscope Assembly/
- Model S2_TIMAHC alt builds/TIMAHC in vivo/Microscope Assembly/.DS_Store
- __MACOSX/Model S2_TIMAHC alt builds/TIMAHC in vivo/Microscope Assembly/
- __MACOSX/Model S2_TIMAHC alt builds/TIMAHC in vivo/Microscope Assembly/._.DS_Store
- Model S2_TIMAHC alt builds/TIMAHC in vivo/Microscope Assembly/bill of materials.txt
- Model S2_TIMAHC alt builds/TIMAHC in vivo/Microscope Assembly/TIMAHC in vivo_Final.easm
- Model S2_TIMAHC alt builds/TIMAHC in vivo/Scanning Subassembly/
- Model S2_TIMAHC alt builds/TIMAHC in vivo/Scanning Subassembly/.DS_Store
- __MACOSX/Model S2_TIMAHC alt builds/TIMAHC in vivo/Scanning Subassembly/
- __MACOSX/Model S2_TIMAHC alt builds/TIMAHC in vivo/Scanning Subassembly/._.DS_Store
- Model S2_TIMAHC alt builds/TIMAHC in vivo/Scanning Subassembly/LCPO1_modified.SLDPRT
- Model S2_TIMAHC alt builds/TIMAHC in vivo/Scanning Subassembly/scanning bill of materials.txt
- Model S2_TIMAHC alt builds/TIMAHC in vivo/Scanning Subassembly/scanning mirror platform.SLDPRT
- Model S2_TIMAHC alt builds/TIMAHC in vivo/Scanning Subassembly/Scanning Subassembly.easm
- Model S2_TIMAHC alt builds/TIMAHC in vivo/Stage Subassembly/
- Model S2_TIMAHC alt builds/TIMAHC in vivo/Stage Subassembly/.DS_Store
- __MACOSX/Model S2_TIMAHC alt builds/TIMAHC in vivo/Stage Subassembly/
- __MACOSX/Model S2_TIMAHC alt builds/TIMAHC in vivo/Stage Subassembly/._.DS_Store
- Model S2_TIMAHC alt builds/TIMAHC in vivo/Stage Subassembly/solid piece to fill tissue bath.SLDPRT
- Model S2_TIMAHC alt builds/TIMAHC in vivo/Stage Subassembly/stage bill of materials.txt
- Model S2_TIMAHC alt builds/TIMAHC in vivo/Stage Subassembly/stage bottom.SLDPRT
- Model S2_TIMAHC alt builds/TIMAHC in vivo/Stage Subassembly/stage subassembly.easm
- Model S2_TIMAHC alt builds/TIMAHC in vivo/Stage Subassembly/stage top.SLDPRT
