# Supplementary material for: A High Performance, Cost-Effective, Open-Source Microscope for Scanning Two-Photon Microscopy that Is Modular and Readily Adaptable
Source: PLoS One. 2014 Oct 21;9(10):e110475. doi: 10.1371/journal.pone.0110475 (PMC4204885; doi:10.1371/journal.pone.0110475)
Supplement: Model S2 — Four alternative builds or modifications to TIMAHC are provided as 3D CAD models. These include 1) a simplified model for only in vivo applications, 2) a model in which TIMAHC can accept two beams, such as for imaging and visible line stimulation experiments, 3) an alternate detector assembly with a rapid shutter to protect the PMTs during visible light photo-activation and 4) a microscope build call IMEPS that is not used for fluorescence imaging, but instead for Infrared Microscopy combined with Electrophysiology and Photo-Stimulation. Each alternative build contains the complete model, as well as separate models for each subassembly contained within the full build. Models are viewed in SolidWorks eDrawings (a freely available software for online download) or SolidWorks proper. (ZIP) [file pone.0110475.s005.zip › Model S2_TIMAHC alt builds/IMEPS/Detector Subassembly/detector bill of materials.txt]

ITEM NO.	PART NUMBER	DESCRIPTION	QTY.
1	XT95P11-Solidworks		1
2	TR2-Solidworks		2
3	R2-Solidworks		4
4	RA90-Solidworks		12
5	TR6-Solidworks		2
6	RA180-Solidworks		2
7	TR3-Solidworks		2
8	C4W-Solidworks		1
9	B3C-Solidworks		2
10	FFM1-Solidworks		2
11	ER025-Solidworks		4
12	C6W-Solidworks		1
13	SM1CP2-Solidworks		2
14	LA1708-A-Solidworks		1
15	695dcxxr_primary dichroic		1
16	T560LPXR_secondary dichroic		1
17	B1C-Solidworks		2
18	SM1A3-Solidworks		1
19	Zeiss 40X NA1 Objective		1
20	AP8E25E-Solidworks		2
21	TR1-Solidworks		2
22	TR4-Solidworks		1
23	z slide		1
24	AP4M3M-Solidworks		5
25	TR50_M-Solidworks		2
26	TR20_M-Solidworks		3
27	TR75_M-Solidworks		1
28	ER1.5-Solidworks		8
29	CP02T-Solidworks		2
30	ACL2520-A-Solidworks		2
31	CP02-Solidworks		2
32	SM1T2-Solidworks		2
33	M470L2-Solidworks		1
34	M590L2-Solidworks		1
