# Supplementary material for: A High Performance, Cost-Effective, Open-Source Microscope for Scanning Two-Photon Microscopy that Is Modular and Readily Adaptable
Source: PLoS One. 2014 Oct 21;9(10):e110475. doi: 10.1371/journal.pone.0110475 (PMC4204885; doi:10.1371/journal.pone.0110475)
Supplement: Model S2 — Four alternative builds or modifications to TIMAHC are provided as 3D CAD models. These include 1) a simplified model for only in vivo applications, 2) a model in which TIMAHC can accept two beams, such as for imaging and visible line stimulation experiments, 3) an alternate detector assembly with a rapid shutter to protect the PMTs during visible light photo-activation and 4) a microscope build call IMEPS that is not used for fluorescence imaging, but instead for Infrared Microscopy combined with Electrophysiology and Photo-Stimulation. Each alternative build contains the complete model, as well as separate models for each subassembly contained within the full build. Models are viewed in SolidWorks eDrawings (a freely available software for online download) or SolidWorks proper. (ZIP) [file pone.0110475.s005.zip › Model S2_TIMAHC alt builds/IMEPS/Microscope Assembly/IMEPS Bill of Materials.txt]

ITEM NO.	PART NUMBER	DESCRIPTION	QTY.
1	XT95-1000-Solidworks		1
2	XT95P3-Solidworks		1
3	XYR8080		1
4	AP8E25E-Solidworks		4
5	RA90-Solidworks		16
6	RA180-Solidworks		5
7	TR3-Solidworks		7
8	FMP1-Solidworks		2
9	TR8-Solidworks		1
10	MB8-Solidworks		1
11	TR10-Solidworks		1
12	ME1-P01-Solidworks		10
13	XT95P11-Solidworks		4
14	PH4-Solidworks		4
15	TR4-Solidworks		5
16	CP02-Solidworks		24
17	ER4-Solidworks		6
18	SPT1-Solidworks		2
19	CM1-BS014-Solidworks		1
20	ER2-Solidworks		4
21	SM1T2-Solidworks		6
22	PMM02-Solidworks		1
23	CP02T-Solidworks		4
24	ACL2520-B-Solidworks		1
25	M940L3-Solidworks		1
26	ER3-Solidworks		13
27	SM1D12SS-Solidworks		2
28	AC254-030-B-Solidworks		1
29	SM1Z-Solidworks		1
30	S1TM09-Solidworks		1
31	C330TME-B-Solidworks		1
32	TR2-Solidworks		8
33	R2-Solidworks		4
34	TR6-Solidworks		3
35	C4W-Solidworks		1
36	B3C-Solidworks		5
37	FFM1-Solidworks		3
38	ER025-Solidworks		6
39	C6W-Solidworks		4
40	SM1CP2-Solidworks		3
41	LA1708-A-Solidworks		1
42	695dcxxr_primary dichroic		1
43	T560LPXR_secondary dichroic		1
44	B1C-Solidworks		2
45	SM1A3-Solidworks		1
46	Zeiss 40X NA1 Objective		1
47	TR1-Solidworks		2
48	z slide		1
49	AP4M3M-Solidworks		5
50	TR50_M-Solidworks		2
51	TR20_M-Solidworks		3
52	TR75_M-Solidworks		1
53	ER1.5-Solidworks		8
54	ACL2520-A-Solidworks		2
55	M470L2-Solidworks		1
56	M590L2-Solidworks		1
57	PH2-Solidworks		7
58	LCP01-Solidworks		2
59	ER6-Solidworks		10
60	ER8-Solidworks		4
61	CP90F-Solidworks		1
62	SM1A9-Solidworks		1
63	ER12-Solidworks		4
64	LCP01T-Solidworks		1
65	AC508-200-B-Solidworks		1
66	B5C-Solidworks		2
67	SM1L05-Solidworks		1
68	AC254-150-B-Solidworks		1
69	PM3-Solidworks		1
70	LCPO1_modified		1
71	scanning mirror platform		1
72	SM2A6-Solidworks		1
73	SM1A12-Solidworks		1
74	LSM04-BB-Solidworks	DESCRIPTION	1
75	Dage MTI IR-1000 camera		1
76	6102105R20 scanning mirrors_b		1
77	XT95P12-Solidworks		3
78	KCB1-Solidworks		4
79	CPTR10-Solidworks		2
80	695dcxxr_primary dichroic_shorter		1
81	RS4-Solidworks		4
82	RSH3-Solidworks		4
83	stage top		1
84	stage bottom 2		1
85	tissue bath		1
86	RSH4-Solidworks		4
87	RS6-Solidworks		4
88	RS2-Solidworks		7
89	PF175-Solidworks		11
90	RSH2-Solidworks		3
91	P2-Solidworks		3
92	C1505-Solidworks		1
93	C1506-Solidworks		2
94	AE8E25E-Solidworks		4
95	MB30-Solidworks		1
96	PT1-Solidworks		2
97	PH3-Solidworks		5
98	CF175-Solidworks		2
99	BE1-Solidworks		2
100	PH1.5-Solidworks		3
101	SH05-Solidworks		2
102	TR1.5-Solidworks		3
103	FMP1-Solidworks_b		1
104	AC254-030-B-Solidworks_b		2
105	AC254-060-B-Solidworks_b		2
106	SM1L05-Solidworks_b		2
107	LMR1-Solidworks_b		4
108	TR3-Solidworks_b		4
109	TR2-Solidworks_b		2
110	CPS192-Solidworks		1
111	KM100V-Solidworks		1
112	Laser of choice		1
113	KM100-Solidworks		1
