# Supplementary material for: A High Performance, Cost-Effective, Open-Source Microscope for Scanning Two-Photon Microscopy that Is Modular and Readily Adaptable
Source: PLoS One. 2014 Oct 21;9(10):e110475. doi: 10.1371/journal.pone.0110475 (PMC4204885; doi:10.1371/journal.pone.0110475)
Supplement: Model S2 — Four alternative builds or modifications to TIMAHC are provided as 3D CAD models. These include 1) a simplified model for only in vivo applications, 2) a model in which TIMAHC can accept two beams, such as for imaging and visible line stimulation experiments, 3) an alternate detector assembly with a rapid shutter to protect the PMTs during visible light photo-activation and 4) a microscope build call IMEPS that is not used for fluorescence imaging, but instead for Infrared Microscopy combined with Electrophysiology and Photo-Stimulation. Each alternative build contains the complete model, as well as separate models for each subassembly contained within the full build. Models are viewed in SolidWorks eDrawings (a freely available software for online download) or SolidWorks proper. (ZIP) [file pone.0110475.s005.zip › Model S2_TIMAHC alt builds/TIMAHC 2 beams/Microscope Assembly/bill of materials.txt]

ITEM NO.	PART NUMBER	QTY.
1	XT95-1000-Solidworks	1
2	XT95P3-Solidworks	1
3	XYR8080	1
4	AP8E25E-Solidworks	4
5	RA90-Solidworks	16
6	RA180-Solidworks	6
7	TR3-Solidworks	7
8	FMP1-Solidworks	2
9	TR8-Solidworks	1
10	MB8-Solidworks	1
11	TR10-Solidworks	1
12	ME1-P01-Solidworks	9
13	XT95P11-Solidworks	4
14	PH4-Solidworks	5
15	TR4-Solidworks	7
16	CP02-Solidworks	22
17	ER4-Solidworks	6
18	SPT1-Solidworks	2
19	CM1-BS014-Solidworks	1
20	ER2-Solidworks	4
21	SM1T2-Solidworks	6
22	PMM02-Solidworks	1
23	CP02T-Solidworks	2
24	ACL2520-B-Solidworks	1
25	M940L3-Solidworks	1
26	ER3-Solidworks	13
27	SM1D12SS-Solidworks	2
28	AC254-030-B-Solidworks	1
29	SM1Z-Solidworks	1
30	S1TM09-Solidworks	1
31	C330TME-B-Solidworks	1
32	TR2-Solidworks	8
33	R2-Solidworks	4
34	TR6-Solidworks	3
35	C4W-Solidworks	1
36	B3C-Solidworks	5
37	FFM1-Solidworks	3
38	ER025-Solidworks	8
39	C6W-Solidworks	4
40	SM1CP2-Solidworks	3
41	ER05-Solidworks	2
42	CP4S-Solidworks	2
43	SM1L05-Solidworks	3
44	LA1708-A-Solidworks	1
45	T560LPXR_secondary dichroic	1
46	ET605 70m 2P_red emitter	1
47	LA1805-A-Solidworks	2
48	ET525 50m 2P_green emitter	1
49	SM1A9-Solidworks	3
50	PMT Cmount	2
51	GaAsP PMT H10770PA-40	2
52	B1C-Solidworks	2
53	SM1A3-Solidworks	1
54	Zeiss 40X NA1 Objective	1
55	TR1-Solidworks	2
56	z slide	1
57	AP4M3M-Solidworks	5
58	TR50_M-Solidworks	2
59	TR20_M-Solidworks	3
60	TR75_M-Solidworks	1
61	695dc with 470transmit_primary dichroic	1
62	PH2-Solidworks	6
63	LCP01-Solidworks	2
64	ER6-Solidworks	10
65	ER8-Solidworks	4
66	CP90F-Solidworks	1
67	ER12-Solidworks	4
68	LCP01T-Solidworks	1
69	AC508-200-B-Solidworks	1
70	B5C-Solidworks	2
71	AC254-150-B-Solidworks	1
72	PM3-Solidworks	1
73	LCPO1_modified	1
74	scanning mirror platform	1
75	SM2A6-Solidworks	1
76	SM1A12-Solidworks	1
77	LSM04-BB-Solidworks	1
78	Dage MTI IR-1000 camera	1
79	6102105R20 scanning mirrors_b	1
80	XT95P12-Solidworks	3
81	KCB1-Solidworks	4
82	CPTR10-Solidworks	2
83	695dcxxr_primary dichroic_shorter	1
84	RS4-Solidworks	4
85	RSH3-Solidworks	4
86	stage top	1
87	stage bottom 2	1
88	tissue bath	1
89	RSH4-Solidworks	4
90	RS6-Solidworks	4
91	RS2-Solidworks	7
92	PF175-Solidworks	11
93	RSH2-Solidworks	3
94	P2-Solidworks	3
95	C1505-Solidworks	1
96	C1506-Solidworks	2
97	AE8E25E-Solidworks	4
98	MB30-Solidworks	1
99	PT1-Solidworks	2
100	L490-Solidworks	1
101	Pockels Cell 350-80-LA BK option	1
102	PH3-Solidworks	8
103	KM100-Solidworks	2
104	CF175-Solidworks	3
105	BE1-Solidworks	3
106	PH1.5-Solidworks	4
107	SH05-Solidworks	2
108	TR1.5-Solidworks	5
109	BB1-E03-Solidworks_b	2
110	CM1-BS014-Solidworks_b	1
111	FMP1-Solidworks_b	1
112	SM1L05-Solidworks_b	2
113	LMR1-Solidworks_b	4
114	TR3-Solidworks_b	5
115	LB1-Solidworks_post removed	3
116	TR2-Solidworks_b	2
117	AC254-030-B-Solidworks_b	1
118	AC254-060-B-Solidworks_b	1
119	Laser of choice	1
120	AC254-030-A-Solidworks	1
121	AC254-060-A-Solidworks	1
